# Supplementary material for: Can Catch-Up Vaccinations Fill the Void Left by Suspension of the Governmental Recommendation of HPV Vaccine in Japan?
Source: Vaccines (Basel). 2022 Sep 2;10(9):1455. doi: 10.3390/vaccines10091455 (PMC9502134; doi:10.3390/vaccines10091455)
Supplement: Supplementary file 1 [file vaccines-10-01455-s001.zip]

Archive with 1 entries (1 files):
- vaccines-1859858-supplementary.pdf
